# Supplementary material for: Microbial-Mediated Soil Nutrient Enhancement in Moso Bamboo–Liquidambar formosana vs. Phoebe chekiangensis Mixed Plantings
Source: Plants (Basel). 2025 Jun 18;14(12):1868. doi: 10.3390/plants14121868 (PMC12196586; doi:10.3390/plants14121868)
Supplement: Supplementary file 1 [file plants-14-01868-s001.zip]

Archive with 1 entries (1 files):
- plants-3659365-supplementary.pdf
